# Supplementary material for: Altered ciliary morphology reduces mechanosensation in a cystic kidney model as indicated by a mathematical model
Source: Sci Rep. 2026 Mar 1;16:11485. doi: 10.1038/s41598-026-39179-y (PMC13057257; doi:10.1038/s41598-026-39179-y)
Supplement: Supplementary file 1 — Supplementary Information 1. [file 41598_2026_39179_MOESM1_ESM.xlsx]

## Sheet: Fig.2 g h and i
sample ID				Figure ID
Experimental group	Animal ID	Collecting duct ID	Cilia ID	Curved Length (a)	Chord Length (b)	Tortuosity			Count	Average of curved length (nm)	Average of chord length (nm)	Median of curved length (nm)	Median of Tortuosity	the 75th percentile value of the WT distribution	CKM cilia exceeding WT 75th percentile (%)
Normal kidney model: WT(SD rat)	WT#1	WT1	1	6255.16	5713.93	1.09472	Normal (WT)	value	27	5189.23	4680.16	5202.76	1.06959	1.11738	-
			2	3965.38	3888.61	1.01974		± SD	-	1004.18	997.578	-	-	-	-
			3	6168.08	5835.97	1.05691		± Interquartile range（IQR)		-	-	1858.7	0.0774154	-	-
			4	4899.8	4458.87	1.09889	CKM	value	25	7941.49	6844.6	7051.16	1.11714	-	48
			5	5504.78	4962.93	1.10918		± SD	-	2087.75	1917.29	-	-	-	-
			6	5077.82	4887.83	1.03887		± Interquartile range（IQR)		-	-	3234.38	0.188011	-	-
			7	6995.02	6416.09	1.09023
			8	7095.76	6513.49	1.0894								For STAT			Tortuosity: panel i
			9	6152.03	5909.46	1.04105								Experimental group	Curved Length (a)	Tortuosity	Mann–Whitney U test revealed a significant difference between groups (U=226, Z=–2.04, p=0.041).
			10	6300.8	6122.31	1.02915								WT	6255.16	1.09472
	WT#2	WT2	11	5426.39	5170.84	1.04942								WT	3965.38	1.01974
			12	4194.84	4078.73	1.02847								WT	6168.08	1.05691
			13	3826.59	3614.52	1.05867								WT	4899.8	1.09889	Cilia length: panel h
			14	4102.81	4002.5	1.02506								WT	5504.78	1.10918	Statistical significance is indicated as ***p < 0.001 (unpaired t-test).
			15	6277.72	5805.86	1.08127								WT	5077.82	1.03887
			16	4182.43	4041.72	1.03481								WT	6995.02	1.09023
			17	6147.8	5929.7	1.03678								WT	7095.76	1.0894
			18	4799.07	3468.62	1.38357								WT	6152.03	1.04105
			19	3572.96	3393.55	1.05287								WT	6300.8	1.02915
		WT3	20	3521.65	3363.16	1.04713								WT	5426.39	1.04942
			21	4387.6	4102.15	1.06959								WT	4194.84	1.02847
			22	4433.25	3833.83	1.15635								WT	3826.59	1.05867
			23	5202.76	4622.33	1.12557								WT	4102.81	1.02506
			24	5366.24	4466.72	1.20138								WT	6277.72	1.08127
			25	5442.6	4039.81	1.34724								WT	4182.43	1.03481
			26	5745.84	3332.97	1.72394								WT	6147.8	1.03678
			27	5064	4387.95	1.15407								WT	4799.07	1.38357
Cystic kidney model:CKM (PCK rat)	CKM #1	CKM1	1	6759.76	6174.91	1.09471								WT	3572.96	1.05287
			2	6455.44	5602.98	1.15215								WT	3521.65	1.04713
			3	6769.81	6432.75	1.0524	Tortuosity=Curved Length of cilia (a)/Chord Length of cilia (b).							WT	4387.6	1.06959
			4	6027.69	5716.02	1.05453	Tortuosity as an effective curvature index of CKM cilia							WT	4433.25	1.15635
			5	7085.2	5766.68	1.22864								WT	5202.76	1.12557
			6	5921.54	4713.65	1.25625								WT	5366.24	1.20138
			7	7061.33	6610.24	1.06824								WT	5442.6	1.34724
			8	6188.92	5894.5	1.04995								WT	5745.84	1.72394
			9	6408.39	6082.11	1.05365								WT	5064	1.15407
			10	7635.25	7037.43	1.08495								CKM	6759.76	1.09471
	CKM #2	CKM2	11	9945.76	9747.01	1.02039								CKM	6455.44	1.15215
			12	10219.7	7776.22	1.31422								CKM	6769.81	1.0524
			13	8387.09	5677.24	1.47732								CKM	6027.69	1.05453
			14	6944.65	5429.44	1.27907								CKM	7085.2	1.22864
			15	13525.3	12107	1.11714								CKM	5921.54	1.25625
			16	7051.16	6770.22	1.0415								CKM	7061.33	1.06824
			17	10191.3	9514.52	1.07113								CKM	6188.92	1.04995
			18	11979.3	10641.2	1.12575								CKM	6408.39	1.05365
			19	11332.5	8786.35	1.28978								CKM	7635.25	1.08495
			20	9689.82	7505.98	1.29095								CKM	9945.76	1.02039
	CKM #1	CKM3	21	6981.13	6249.94	1.11699								CKM	10219.7	1.31422
			22	7211.8	6438.88	1.12004								CKM	8387.09	1.47732
			23	5491.09	5063.3	1.08449								CKM	6944.65	1.27907
			24	6452.49	3665.85	1.76016								CKM	13525.3	1.11714
			25	6820.88	5710.53	1.19444								CKM	7051.16	1.0415
														CKM	10191.3	1.07113
														CKM	11979.3	1.12575
														CKM	11332.5	1.28978
														CKM	9689.82	1.29095
														CKM	6981.13	1.11699
														CKM	7211.8	1.12004
														CKM	5491.09	1.08449
														CKM	6452.49	1.76016
														CKM	6820.88	1.19444

## Sheet: Fig.3 o.and p.
	Sample ID				Figure ID
					O.					P.									For STAT								Count	Average of A-tubule length (um)	Average of B-tubule length (um)	Median of A-tubule length (um)	Median of B-tubule length (um)	Average of Distal ratio(Distal region length/A-tubule length)	Mediam of Distal ratio(Distal region length/A-tubule length)	the 75th percentile value of the WT Distal ratio distribution	CKM cilia exceeding WT Distal ratio 75th percentile (%)
	Experimental group	Animal ID	Collecting duct ID	Cilia ID	A-tubule length	B-tubule length	Distal region length(A-B)	Distal ratio(Distal region length/A-tubule length)		Average of Distal ratio									Experimental group	A-tubule length	Experimental group	B-tubule length	Experimental group	Distal ratio(Distal region length/A-tubule length)	Normal (WT)	value	18	3.23907	2.33572	3.08134	2.17172	0.280477	0.285048	0.380524	-
	Normal kidney model	WT#1	WT1	1	3.03986	2.79635	0.243503	0.0801035		0.280477									WT-A	3.03986	WT-B	2.79635	WT-ratio	0.0801035		± SD	-	0.522828	0.663686	-	-			-	-
				2	3.57732	2.12717	1.45015	0.405374											WT-A	3.57732	WT-B	2.12717	WT-ratio	0.405374		± Interquartile range（IQR)	-	-	-	0.699541	0.787669		0.20311	-	-
				3	3.22093	2.5678	0.653133	0.202778											WT-A	3.22093	WT-B	2.5678	WT-ratio	0.202778	CKM	value	48	6.38435	3.034	6.26798	2.77033	0.495668	0.537437	-	77.0833
				4	3.65202	2.79926	0.852759	0.233504											WT-A	3.65202	WT-B	2.79926	WT-ratio	0.233504		± SD	-	1.62689	1.16695	-	-			-	-
		WT#2	WT2	5	4.47106	3.71489	0.756175	0.169126											WT-A	4.47106	WT-B	3.71489	WT-ratio	0.169126		± Interquartile range（IQR)	-	-	-	2.2053	0.982708		0.199992	-	-
				6	3.52536	3.53505	-0.00969306	-0.00274952											WT-A	3.52536	WT-B	3.53505	WT-ratio	-0.00274952
				7	2.83747	2.73626	0.101213	0.0356701											WT-A	2.83747	WT-B	2.73626	WT-ratio	0.0356701
				8	4.29647	2.79932	1.49715	0.34846											WT-A	4.29647	WT-B	2.79932	WT-ratio	0.34846
				9	3.11623	2.02408	1.09216	0.350473											WT-A	3.11623	WT-B	2.02408	WT-ratio	0.350473
				10	3.04644	2.21628	0.830165	0.272503											WT-A	3.04644	WT-B	2.21628	WT-ratio	0.272503
				11	2.99102	1.25964	1.73139	0.57886											WT-A	2.99102	WT-B	1.25964	WT-ratio	0.57886
				12	2.8239	1.98352	0.840374	0.297594											WT-A	2.8239	WT-B	1.98352	WT-ratio	0.297594
				13	2.48988	1.36904	1.12083	0.450156											WT-A	2.48988	WT-B	1.36904	WT-ratio	0.450156
				14	3.5956	1.52122	2.07438	0.576922											WT-A	3.5956	WT-B	1.52122	WT-ratio	0.576922
		WT#3	WT3	15	2.57538	2.10858	0.466795	0.181253				Statistical analysis was performed using one-way ANOVA followed by Tukey’s post hoc test, with **p < 0.01 considered statistically significant (panel o).							WT-A	2.57538	WT-B	2.10858	WT-ratio	0.181253
				16	2.94673	2.05715	0.889585	0.301889											WT-A	2.94673	WT-B	2.05715	WT-ratio	0.301889
				17	2.78108	1.69495	1.08613	0.390541											WT-A	2.78108	WT-B	1.69495	WT-ratio	0.390541
				18	3.31648	2.73233	0.584148	0.176135											WT-A	3.31648	WT-B	2.73233	WT-ratio	0.176135
	Cystic kidney model	CKM#1	CKM1	1	4.88448	2.68743	2.19704	0.449801		0.495668									CKM-A	4.88448	CKM-B	2.68743	CKM-ratio	0.449801
				2	7.80696	2.0399	5.76706	0.738708											CKM-A	7.80696	CKM-B	2.0399	CKM-ratio	0.738708
				3	7.17637	2.67997	4.4964	0.626556											CKM-A	7.17637	CKM-B	2.67997	CKM-ratio	0.626556
				4	7.52738	1.95321	5.57417	0.740519											CKM-A	7.52738	CKM-B	1.95321	CKM-ratio	0.740519
				5	5.04493	4.32758	0.717351	0.142192											CKM-A	5.04493	CKM-B	4.32758	CKM-ratio	0.142192
				6	7.07676	2.81716	4.2596	0.601914											CKM-A	7.07676	CKM-B	2.81716	CKM-ratio	0.601914
				7	7.04006	2.57045	4.46961	0.634882											CKM-A	7.04006	CKM-B	2.57045	CKM-ratio	0.634882
				8	4.90728	3.95534	0.95194	0.193985											CKM-A	4.90728	CKM-B	3.95534	CKM-ratio	0.193985
				9	6.29008	5.56145	0.728636	0.115839											CKM-A	6.29008	CKM-B	5.56145	CKM-ratio	0.115839
				10	5.0074	4.24366	0.763745	0.152523											CKM-A	5.0074	CKM-B	4.24366	CKM-ratio	0.152523
				11	7.27357	2.83306	4.44051	0.6105											CKM-A	7.27357	CKM-B	2.83306	CKM-ratio	0.6105
				12	7.1072	5.50209	1.6051	0.225842											CKM-A	7.1072	CKM-B	5.50209	CKM-ratio	0.225842
				13	5.82874	2.71362	3.11512	0.534441											CKM-A	5.82874	CKM-B	2.71362	CKM-ratio	0.534441
				14	6.52667	3.17789	3.34878	0.513092											CKM-A	6.52667	CKM-B	3.17789	CKM-ratio	0.513092
				15	3.4407	2.78604	0.654668	0.190271											CKM-A	3.4407	CKM-B	2.78604	CKM-ratio	0.190271
				16	6.32378	3.65065	2.67314	0.422711											CKM-A	6.32378	CKM-B	3.65065	CKM-ratio	0.422711
				17	8.86772	4.61377	4.25395	0.479712											CKM-A	8.86772	CKM-B	4.61377	CKM-ratio	0.479712
				18	8.89045	8.04757	0.842879	0.0948072				Distal region length / total cilia length were compared between groups using the Mann–Whitney U test (p = 0.004: panel p).							CKM-A	8.89045	CKM-B	8.04757	CKM-ratio	0.0948072
				19	9.11023	3.67266	5.43757	0.596864											CKM-A	9.11023	CKM-B	3.67266	CKM-ratio	0.596864
				20	7.50951	3.80387	3.70564	0.49346											CKM-A	7.50951	CKM-B	3.80387	CKM-ratio	0.49346
				21	6.21201	2.81052	3.40148	0.547566											CKM-A	6.21201	CKM-B	2.81052	CKM-ratio	0.547566
				22	9.8306	1.67781	8.15278	0.829327											CKM-A	9.8306	CKM-B	1.67781	CKM-ratio	0.829327
		CKM#2	CKM2	23	9.33203	2.41354	6.91849	0.741371											CKM-A	9.33203	CKM-B	2.41354	CKM-ratio	0.741371
				24	5.89564	0.839386	5.05625	0.857626											CKM-A	5.89564	CKM-B	0.839386	CKM-ratio	0.857626
				25	8.47917	2.60431	5.87486	0.692858											CKM-A	8.47917	CKM-B	2.60431	CKM-ratio	0.692858
				26	8.15534	3.36621	4.78914	0.587239											CKM-A	8.15534	CKM-B	3.36621	CKM-ratio	0.587239
				27	5.31214	2.53027	2.78187	0.523682											CKM-A	5.31214	CKM-B	2.53027	CKM-ratio	0.523682
		CKM#3	CKM3	28	5.2983	2.23287	3.06543	0.578568											CKM-A	5.2983	CKM-B	2.23287	CKM-ratio	0.578568
				29	4.96081	3.02633	1.93448	0.389952											CKM-A	4.96081	CKM-B	3.02633	CKM-ratio	0.389952
				30	6.45101	1.93207	4.51894	0.700501											CKM-A	6.45101	CKM-B	1.93207	CKM-ratio	0.700501
				31	7.68593	3.02282	4.66311	0.606707											CKM-A	7.68593	CKM-B	3.02282	CKM-ratio	0.606707
				32	4.02269	2.89712	1.12557	0.279806											CKM-A	4.02269	CKM-B	2.89712	CKM-ratio	0.279806
				33	5.37556	2.64326	2.7323	0.508282											CKM-A	5.37556	CKM-B	2.64326	CKM-ratio	0.508282
				34	5.42338	2.46266	2.96072	0.545918											CKM-A	5.42338	CKM-B	2.46266	CKM-ratio	0.545918
				35	5.24395	2.43047	2.81348	0.53652											CKM-A	5.24395	CKM-B	2.43047	CKM-ratio	0.53652
				36	7.66236	2.75462	4.90774	0.6405											CKM-A	7.66236	CKM-B	2.75462	CKM-ratio	0.6405
				37	5.83819	2.49326	3.34494	0.57294											CKM-A	5.83819	CKM-B	2.49326	CKM-ratio	0.57294
				38	6.24588	2.88339	3.36249	0.538354											CKM-A	6.24588	CKM-B	2.88339	CKM-ratio	0.538354
				39	5.57008	3.68977	1.8803	0.337573											CKM-A	5.57008	CKM-B	3.68977	CKM-ratio	0.337573
				40	7.14499	3.98057	3.16442	0.442887											CKM-A	7.14499	CKM-B	3.98057	CKM-ratio	0.442887
				41	7.07744	1.79448	5.28295	0.74645											CKM-A	7.07744	CKM-B	1.79448	CKM-ratio	0.74645
				42	5.89883	1.80579	4.09304	0.693873											CKM-A	5.89883	CKM-B	1.80579	CKM-ratio	0.693873
				43	5.01677	2.88837	2.1284	0.424257											CKM-A	5.01677	CKM-B	2.88837	CKM-ratio	0.424257
				44	5.86743	2.2942	3.57322	0.608993											CKM-A	5.86743	CKM-B	2.2942	CKM-ratio	0.608993
				45	8.15952	3.22094	4.93857	0.605253											CKM-A	8.15952	CKM-B	3.22094	CKM-ratio	0.605253
				46	5.48794	2.69745	2.79049	0.508477											CKM-A	5.48794	CKM-B	2.69745	CKM-ratio	0.508477
				47	2.12265	2.09402	0.0286305	0.0134881											CKM-A	2.12265	CKM-B	2.09402	CKM-ratio	0.0134881
				48	3.03793	2.50791	0.53002	0.174468											CKM-A	3.03793	CKM-B	2.50791	CKM-ratio	0.174468
					0.5	1	1.5	2
					0.5	1	1.5	2
					0.5	1	1.5	2
					0.5	1	1.5	2
					0.5	1	1.5	2
					0.5	1	1.5	2
					0.5	1	1.5	2
					0.5	1	1.5	2
					0.5	1	1.5	2
					0.5	1	1.5	2
					0.5	1	1.5	2
					0.5	1	1.5	2
					0.5	1	1.5	2
					0.5	1	1.5	2
					0.5	1	1.5	2
					0.5	1	1.5	2
					0.5	1	1.5	2
					0.5	1	1.5	2
					0.5	1	1.5	2
					0.5	1	1.5	2
					0.5	1	1.5	2
					0.5	1	1.5	2
					0.5	1	1.5	2
					0.5	1	1.5	2
					0.5	1	1.5	2
					0.5	1	1.5	2
					0.5	1	1.5	2
					0.5	1	1.5	2
					0.5	1	1.5	2
					0.5	1	1.5	2
					0.5	1	1.5	2
					0.5	1	1.5	2
					0.5	1	1.5	2
					0.5	1	1.5	2
					0.5	1	1.5	2
					0.5	1	1.5	2
					0.5	1	1.5	2
					0.5	1	1.5	2
					0.5	1	1.5	2
					0.5	1	1.5	2
					0.5	1	1.5	2
					0.5	1	1.5	2
					0.5	1	1.5	2
					0.5	1	1.5	2
					0.5	1	1.5	2
					0.5	1	1.5	2
					0.5	1	1.5	2
					0.5	1	1.5	2
					0.5	1	1.5	2
					0.5	1	1.5	2
					0.5	1	1.5	2
					0.5	1	1.5	2
					0.5	1	1.5	2
					0.5	1	1.5	2
					0.5	1	1.5	2
					0.5	1	1.5	2
					0.5	1	1.5	2
					0.5	1	1.5	2
					0.5	1	1.5	2
					0.5	1	1.5	2
					0.5	1	1.5	2
					0.5	1	1.5	2
					0.5	1	1.5	2
					0.5	1	1.5	2
					0.5	1	1.5	2
					0.5	1	1.5	2
					0.5	1	1.5	2
					0.5	1	1.5	2
					0.5	1	1.5	2
					0.5	1	1.5	2
					0.5	1	1.5	2
					0.5	1	1.5	2
					0.5	1	1.5	2
					0.5	1	1.5	2
					0.5	1	1.5	2
					0.5	1	1.5	2
					0.5	1	1.5	2
					0.5	1	1.5	2
					0.5	1	1.5	2
					0.5	1	1.5	2
					0.5	1	1.5	2
					0.5	1	1.5	2
					0.5	1	1.5	2
					0.5	1	1.5	2
					0.5	1	1.5	2
					0.5	1	1.5	2
					0.5	1	1.5	2
					0.5	1	1.5	2
					0.5	1	1.5	2
					0.5	1	1.5	2
					0.5	1	1.5	2
					0.5	1	1.5	2
					0.5	1	1.5	2
					0.5	1	1.5	2
					0.5	1	1.5	2
					0.5	1	1.5	2
					0.5	1	1.5	2
					0.5	1	1.5	2
					0.5	1	1.5	2
					0.5	1	1.5	2

## Sheet: Fig.5 e.
	Sample ID				Figure ID
					e.
	Experimental group	Animal ID in Nagao et al., 2019	Collecting duct ID	Cilia ID	primary cilia length (um)
	Control	Cont#2	Cont1	1	1.73706
				2	2.32775
				3	4.14828
				4	2.54987
				5	4.30442
				6	4.7154
				7	5.45876
				8	6.02673
				9	5.32128
				10	5.3345
				11	4.18046
				12	3.26283
				13	5.00111
				14	5.53754		Statistical significance is indicated as ***p < 0.001 (unpaired t-test).
				15	2.95743
				16	5.61599
		Cont#5	Cont2	17	3.6481
				18	4.80653
				19	4.98027
				20	2.94813
				21	11.4519
				22	5.44885
				23	8.29601
				24	1.78783
				25	4.13198
				26	4.3204
				27	2.98136
				28	3.68334
				29	5.65466
				30	3.39309
				31	2.7131
				32	4.88793
				33	2.55116
				34	4.91986
				35	4.94179
				36	4.73563
				37	5.6298
		Cont#6	Cont3	38	2.76321
				39	3.84464
				40	6.00862
				41	6.53442
				42	2.92167
				43	5.18482
				44	3.29344
				45	9.16802
				46	7.99893
				47	3.72392
				48	7.18335
				49	4.86051
				50	2.01383
				51	3.27837
				52	3.819
				53	4.97848
				54	5.19795
				55	4.0215
				56	4.36184
				57	5.0413
				58	5.18764
				59	5.69332
				60	5.32609
				61	3.6551
				62	4.5507
	High water intake: HWI	HWI#11	HWI1	1	3.25231
				2	2.37453
				3	2.23073
				4	2.36862
				5	0.864306
				6	1.36018
				7	1.57669
				8	1.99952
				9	0.683488
				10	1.23751
				11	1.71723
				12	3.01554
				13	2.25593
				14	1.14127
				15	2.97399
				16	1.54674
				17	2.54502
				18	2.35077
		HWI#14	HWI2	19	3.72377
				20	2.57947
				21	1.5376
				22	1.52473
				23	2.73535
				24	2.40908
				25	1.61113
				26	2.26777
				27	3.05036
				28	1.32286
				29	1.32155
				30	1.76702
				31	2.27202
				32	3.58133
				33	4.18482
				34	2.32165
				35	1.89866
				36	3.04644
				37	2.65885
				38	1.77459
				39	2.0939
				40	1.93034
				41	1.65204
				42	3.60079
				43	2.24103
				44	1.86307
				45	2.8101
				46	1.5939
		HWI#15	HWI3	47	1.32024
				48	1.36425
				49	1.80834
				50	2.80659
				51	0.913
				52	2.6594
				53	1.76596
				54	1.88343
				55	1.06029
				56	1.77714
				57	1.32943
				58	1.48284
				59	1.13326
				60	1.57515
				61	1.505
				62	2.59405
				63	1.19467
				64	0.677384
